# Supplementary material for: Effect of the Molecular Structure of TPU on the Cellular Structure of Nanocellular Polymers Based on PMMA/TPU Blends
Source: Polymers (Basel). 2021 Sep 10;13(18):3055. doi: 10.3390/polym13183055 (PMC8473334; doi:10.3390/polym13183055)
Supplement: Supplementary file 1 [file polymers-13-03055-s001.zip]

Archive with 1 entries (1 files):
- polymers-1320072-supplementary.pdf
